# Supplementary material for: Systematic Review of the Treatment of Anosognosia for Hemiplegia in Stroke
Source: Brain Sci. 2025 Aug 23;15(9):906. doi: 10.3390/brainsci15090906 (PMC12467583; doi:10.3390/brainsci15090906)
Supplement: Supplementary file 1 [file brainsci-15-00906-s001.zip]

Archive with 2 entries (2 files):
- Table S1 (Supplementary Materials).xlsx
- Table S2 (Supplementary Materials).pdf
