# Supplementary material for: Systematic Review of the Treatment of Anosognosia for Hemiplegia in Stroke
Source: Brain Sci. 2025 Aug 23;15(9):906. doi: 10.3390/brainsci15090906 (PMC12467583; doi:10.3390/brainsci15090906)
Supplement: Supplementary file 1 [file brainsci-15-00906-s001.zip › Table S1 (Supplementary Materials).xlsx]

## Sheet: PubMed, PsycINFO
		Table S1. Detailed Search Strategy Used for the Systematic Review of AHP Interventions
DB	Search	Key words/Search details	Number of Searches	Note
PubMed	#1	"Stroke"[Mesh]	191342
	#2	"Stroke"[TIAB] OR "Strokes"[TIAB] OR "Cerebrovascular Accident"[TIAB] OR "Cerebrovascular Accidents"[TIAB] OR "Cerebral Stroke"[TIAB] OR "Cerebral Strokes"[TIAB] OR "Cerebrovascular Apoplexy"[TIAB] OR "Brain Vascular Accident"[TIAB] OR "Brain Vascular Accidents"[TIAB] OR "Vascular Accidents, Brain"[TIAB] OR "Cerebrovascular Stroke"[TIAB] OR "Cerebrovascular Strokes"[TIAB] OR "Apoplexy"[TIAB] OR "…	372004
	#3 Combine	#1 OR #2	410995	P1: Stroke
	#4	"Hemiplegia"[Mesh]	12231
	#5	"Hemiplegia"[TIAB] OR "Hemiplegias"[TIAB] OR "Monoplegia"[TIAB] OR "Monoplegias"[TIAB] OR "Hemiplegia, Crossed"[TIAB] OR "Crossed Hemiplegia"[TIAB] OR "Crossed Hemiplegias"[TIAB] OR "Flaccid Hemiplegia"[TIAB] OR "Flaccid Hemiplegias"[TIAB] OR "Infantile Hemiplegia"[TIAB] OR "Infantile Hemiplegias"[TIAB] OR "Post-Ictal Hemiplegia"[TIAB] OR "Post-Ictal Hemiplegias"[TIAB] OR "Spastic Hemiplegia"[TIA…	10725
	#6	"Agnosia"[Mesh]	3409
	#7	"Agnosia"[TIAB] OR "Anosognosia"[TIAB] OR "Anosognosias"[TIAB] OR "anosognosia for hemiplegia"[TIAB] OR "AHP"[TIAB]	7045
	#8 Combine	#4 OR #5 OR #6 OR #7	26472	P2: Hemiplegia
	#9 Combine	#3 AND #8	6362	P1 AND P2 > P
	#10	"Rehabilitation"[Mesh]	379035
	#11	"Rehabilitation"[TIAB] OR "Habilitation"[TIAB] OR "rehabilitation based treatment"[TIAB] OR "rehabilitation based treatments"[TIAB]	242742
	#12	"Neurological Rehabilitation"[Mesh]	21782
	#13	"Neurological Rehabilitation"[TIAB] OR "Neurologic Rehabilitation"[TIAB] OR "Neurorehabilitation"[TIAB]	7230
	#14	"Cognitive Training"[Mesh]	485
	#15	"Cognitive Training"[TIAB] OR "Cognitive Rehabilitation"[TIAB] OR "Brain Training"[TIAB] OR "Memory Training"[TIAB]	8482
	#16	"Stroke Rehabilitation"[Mesh] OR "Stroke Rehabilitation"[TIAB]	22284
	#17	"Cognitive Behavioral Therapy"[Mesh]	41113
	#18	"Cognitive Behavioral Therapy"[TIAB] OR "Cognition Therapy"[TIAB] OR "Cognition Therapies"[TIAB] OR "Cognitive Psychotherapy"[TIAB] OR "Cognitive Psychotherapies"[TIAB] OR "Cognitive Therapies"[TIAB] OR "Cognitive Therapy"[TIAB]	20238
	#19	"Mirror Movement Therapy"[Mesh]	71
	#20	"Mirror Movement Therapy"[TIAB] OR "Mirror Movement Therapies"[TIAB] OR "Mirror Therapy"[TIAB]	656
	#21	"motor imagery"[TIAB] OR "Motor awareness"[TIAB] OR "error-based learning"[TIAB]	5126
	#22	"Transcranial Direct Current Stimulation"[Mesh]	6156
	#23	"Transcranial Direct Current Stimulation"[TIAB] OR "tDCS"[TIAB] OR "Anodal Stimulation Transcranial Direct Current Stimulation"[TIAB] OR "Anodal Stimulation tDCS"[TIAB] OR "Anodal Stimulation tDCSs"[TIAB] OR "Cathodal Stimulation Transcranial Direct Current Stimulation"[TIAB] OR "Cathodal Stimulation tDCS"[TIAB] OR "Cathodal Stimulation tDCSs"[TIAB] OR "Transcranial Alternating Current Stimulatio…	10805
	#24	"Transcranial Magnetic Stimulation"[Mesh]	16900
	#25	"Transcranial Magnetic Stimulation"[TIAB] OR "Transcranial Magnetic Stimulations"[TIAB] OR "TMS"[TIAB]	29000
	#26	"Virtual Reality"[Mesh]	8630
	#27	"Virtual Reality"[TIAB] OR "Educational Virtual Realities"[TIAB] OR "Educational Virtual Reality"[TIAB] OR "Instructional Virtual Realities"[TIAB] OR "Instructional Virtual Reality"[TIAB]	23236
	#28	"Virtual Reality Exposure Therapy"[Mesh]	1143
	#29	"Virtual Reality Exposure Therapy"[TIAB] OR "Virtual Reality Immersion Therapy"[TIAB] OR "Virtual Reality Therapy"[TIAB] OR "Virtual Reality Therapies"[TIAB]	637
	#30 Combine	#10 OR #11 OR #12 OR #13 OR #14 OR #15 OR #16 OR #17 OR #18 OR #19 OR #20 OR #21 OR #22 OR #23 OR #24 OR #25 OR #26 OR #27 OR #28 OR #29	659468	I: Rehabilitation-based treatments
	#31 Combine	#9 AND #30	2527	P AND I
	#32 Limit	#31 AND (randomizedcontrolledtrial[Filter] OR "Randomized Controlled Trial" [Publication Type] OR "Controlled Clinical Trial" [Publication Type] OR "Randomized Controlled Trials as Topic"[Mesh] OR "Random Allocation"[Mesh] OR "Double-Blind Method"[Mesh] OR "Single-Blind Method"[Mesh] OR "Clinical Trial" [Publication Type] OR "Clinical Trials as Topic"[Mesh] OR "Clinical Trial"[TW] OR ((singl*[TW]…	845	Filter by RCT
	#33 Limit	#31 AND ("Case-Control Studies"[Mesh] OR "Case Reports" [Publication Type])	410	Filter by case-control studies or case studies
	#34 Limit	#32 OR #33	1227	Filter by RCT, case-control studies, case studies
	#35 Limit	#34 NOT ("animals"[MeSH] NOT "Humans"[MeSH])	1227	Exclude animal research
	#36 Limit	#35 AND (2006:2025[pdat])	939	Papers published after 2006
DB	Search	Key words/Search details	Number of searches	Note
PsycINFO	S1	MAINSUBJECT.EXACT.EXPLODE("Cerebrovascular Accidents")	27002
	S2	tiab("Stroke" OR "Strokes" OR "Cerebrovascular Accident" OR "Cerebrovascular Accidents" OR "Cerebral Stroke" OR "Cerebral Strokes" OR "Cerebrovascular Apoplexy" OR "Brain Vascular Accident" OR "Brain Vascular Accidents" OR "Vascular Accidents, Brain" OR "Cerebrovascular Stroke" OR "Cerebrovascular Strokes" OR "Apoplexy" OR "CVA (Cerebrovascular Accident)" OR "CVAs (Cerebrovascular Accident)" OR "…	41865
	S3 Combine	[S1] OR [S2]	44259	P1: Stroke
	S4	MAINSUBJECT.EXACT.EXPLODE("Cerebrovascular Accidents")	27002
	S5	tiab("Hemiplegia" OR "Hemiplegias" OR "Monoplegia" OR "Monoplegias" OR "Hemiplegia, Crossed" OR "Crossed Hemiplegia" OR "Crossed Hemiplegias" OR "Flaccid Hemiplegia" OR "Flaccid Hemiplegias" OR "Infantile Hemiplegia" OR "Infantile Hemiplegias" OR "Post-Ictal Hemiplegia" OR "Post-Ictal Hemiplegias" OR "Spastic Hemiplegia" OR "Spastic Hemiplegias" OR "Transient Hemiplegia" OR "Transient Hemiplegias…	1541
	S6	MAINSUBJECT.EXACT.EXPLODE("Hemiplegia")	1208
	S7	tiab("Agnosia" OR "Anosognosia" OR "Anosognosias" OR "anosognosia for hemiplegia" OR "AHP")	2747
	S8 Combine	[S4] OR [S5] OR [S6] OR [S7]	31020	P2: Hemiplegia
	#9 Combine	[S3] AND [S8]	27192	P1 AND P2 > P
	S10	tiab("Rehabilitation" OR "Habilitation" OR "rehabilitation based treatment" OR "rehabilitation based treatments")	61469
	S11	MAINSUBJECT.EXACT.EXPLODE("Neurorehabilitation")	6849
	S12	tiab("Neurological Rehabilitation" OR "Neurologic Rehabilitation" OR "Neurorehabilitation")	2120
	S13	MAINSUBJECT.EXACT.EXPLODE("Brain Training")	3601
	S14	tiab("Cognitive Training" OR "Cognitive Rehabilitation" OR "Brain Training" OR "Memory Training")	6157
	S15	tiab("Stroke Rehabilitation")	1349
	S16	MAINSUBJECT.EXACT.EXPLODE("Cognitive Behavior Therapy")	59488
	S17	tiab("Cognitive Behavioral Therapy" OR "Cognition Therapy" OR "Cognition Therapies" OR "Cognitive Psychotherapy" OR "Cognitive Psychotherapies" OR "Cognitive Therapies" OR "Cognitive Therapy")	21205
	S18	tiab("Mirror Movement Therapy" OR "Mirror Movement Therapies" OR "Mirror Therapy")	165
	S19	tiab("motor imagery" OR "Motor awareness" OR "error-based learning")	2020
	S20	MAINSUBJECT.EXACT.EXPLODE("Transcranial Direct Current Stimulation")	3833
	S21	tiab("Transcranial Direct Current Stimulation" OR "tDCS" OR "Anodal Stimulation Transcranial Direct Current Stimulation" OR "Anodal Stimulation tDCS" OR "Anodal Stimulation tDCSs" OR "Cathodal Stimulation Transcranial Direct Current Stimulation" OR "Cathodal Stimulation tDCS" OR "Cathodal Stimulation tDCSs" OR "Transcranial Alternating Current Stimulation" OR "Transcranial Random Noise Stimulatio…	5324
	S22	MAINSUBJECT.EXACT.EXPLODE("Transcranial Magnetic Stimulation")	11318
	S23	tiab("Transcranial Magnetic Stimulation" OR "Transcranial Magnetic Stimulations" OR "TMS")	12001
	S24	MAINSUBJECT.EXACT.EXPLODE("Virtual Reality")	14642
	S25	tiab("Virtual Reality" OR "Educational Virtual Realities" OR "Educational Virtual Reality" OR "Instructional Virtual Realities" OR "Instructional Virtual Reality")	9742
	S26	MAINSUBJECT.EXACT.EXPLODE("Virtual Reality Exposure Therapy")	366
	S27	tiab("Virtual Reality Exposure Therapy" OR "Virtual Reality Immersion Therapy" OR "Virtual Reality Therapy" OR "Virtual Reality Therapies")	430
	S28 Combine	[S10] OR [S11] OR [S12] OR [S13] OR [S14] OR [S15] OR [S16] OR [S17] OR [S18] OR [S19] OR [S20] OR [S21] OR [S22] OR [S23] OR [S24] OR [S25] OR [S26] OR [S27]	165547	I: Rehabilitation-based treatments
	S29 Combine	[S9] AND [S28]	6116	P AND I
	S30 Limit	S29 AND ("randomized controlled trial" OR "RCT" OR "random allocation" OR "randomly assigned" OR "Case-Control Studies" OR "case studies" OR "case study")	732	Filter by RCT, case-control studies, case studies
	S31 Limit	S30 Narrowed by:Population: Human	712	Exclude animal research
	S32 Limit	S31 Narrowed by:Entered date: 2006-01-01 - 2025-03-31	640	Papers published after 2006
			DBs	Search Results
			1_PubMed	939
			2_PsycINFO	640
			소계	1579
			중복	20
			Total	1559
